# Supplementary material for: Genetic Diversity and Population Genetic Structure of Aedes albopictus in the Yangtze River Basin, China
Source: Genes (Basel). 2022 Oct 26;13(11):1950. doi: 10.3390/genes13111950 (PMC9690033; doi:10.3390/genes13111950)
Supplement: Supplementary file 1 [file genes-13-01950-s001.zip]

Archive with 1 entries (1 files):
- genes-1875632-supply.pdf
